# Supplementary material for: Stereoselective Voltammetric Biosensor for Myo-Inositol and D-Chiro-Inositol Recognition
Source: Sensors (Basel). 2023 Nov 16;23(22):9211. doi: 10.3390/s23229211 (PMC10674735; doi:10.3390/s23229211)
Supplement: Supplementary file 1 [file sensors-23-09211-s001.zip]

Archive with 1 entries (1 files):
- sensors-2684962-supplementary.pdf
